# Supplementary material for: Efficacy Validation of SARS-CoV-2-Inactivation and Viral Genome Stability in Saliva by a Guanidine Hydrochloride and Surfactant-Based Virus Lysis/Transport Buffer
Source: Viruses. 2023 Feb 11;15(2):509. doi: 10.3390/v15020509 (PMC9959814; doi:10.3390/v15020509)
Supplement: Supplementary file 1 [file viruses-15-00509-s001.zip]

Archive with 1 entries (1 files):
- viruses-2146135-supplementary.pdf
